# Supplementary material for: Transcriptomic and Metabolic Profiling Reveal the Mechanism of Ovule Development in Castanea mollissima
Source: Int J Mol Sci. 2024 Feb 6;25(4):1974. doi: 10.3390/ijms25041974 (PMC10888392; doi:10.3390/ijms25041974)
Supplement: Supplementary file 1 [file ijms-25-01974-s001.zip]

Archive with 6 entries (6 files):
- ijms-2781538-Supplementary Figures.pdf
- Table S1.xlsx
- Table S2 .xlsx
- Table S3 .xlsx
- Table S4 .xlsx
- Table S5 .xlsx
