# Supplementary material for: Transcriptomic and Metabolic Profiling Reveal the Mechanism of Ovule Development in Castanea mollissima
Source: Int J Mol Sci. 2024 Feb 6;25(4):1974. doi: 10.3390/ijms25041974 (PMC10888392; doi:10.3390/ijms25041974)
Supplement: Supplementary file 1 [file ijms-25-01974-s001.zip › Table S1.xlsx]

## Sheet: Sheet1
Table.S1 Primer information for qRT-PCR
Gene name	Gene ID	Primer name	primer sequence (5'-3')
CmActin	——	Forward primer	TTGACTATGAGCAGGAACTT
		Reverse primer	TTGTAGGTGGTCTCGTGAAT
CmERF1B	CMHBY224417	Forward primer	ACATGGCATAAGGGTGTGGT
		Reverse primer	GAGCACCCATCTTCGGAACT
CmBHLH14	CMHBY225692	Forward primer	CTTGGGGAGCTTTGGTTTGC
		Reverse primer	TCAAATGCACGGGGTTGAGA
CmSUS2	CMHBY202474	Forward primer	TGGCGAGGTCCTCAAATCTG
		Reverse primer	GACCGCCCATCTACAAGTGT
CmHSP90-3	CMHBY204630	Forward primer	ATCAAGCTCTATGTCCGCCG
		Reverse primer	GTCCTCCTTGTTCTCGGCAA
CmHSP90-4	CMHBY213842	Forward primer	GGAACCACCGGCTTGTGA
		Reverse primer	TACCTTGTTGCCGAGCGG
CmINVA	CMHBY209168	Forward primer	AGTCAGTGCAGGTTCAAAATC
		Reverse primer	TATTGATGCCTGGTGGTGGGA
CmACS1	CMHBY200089	Forward primer	GGCTGATCCTGGGGATGC
		Reverse primer	TGACACCAGTCCTCCACCT
CmACS2	CMHBY210478	Forward primer	AGTGGTGGAGCTACCGGA
		Reverse primer	CCACCCACAGTCACGGTC
CmACS3	CMHBY201821	Forward primer	CACCGAGCCAGGTTGGTT
		Reverse primer	GCTGTGTGCTCCACCACA
CmACS4	CMHBY204167	Forward primer	GCCTTGCTGAACCTGGTGA
		Reverse primer	CCTCCAAGGCACACCCAG
CmACS5	CMHBY201649	Forward primer	CGACCCAGACCGCATTGT
		Reverse primer	ATCCCCAGGGTCAGCCAA
CmACS6	CMHBY201650	Forward primer	TCGACCCAGACCGCATTG
		Reverse primer	ATCCCCAGGGTCAGCCAA
CmACS7	CMHBY204224	Forward primer	ACCTTGCTCTCCCCGGAT
		Reverse primer	CGCTGGGTTGGAGCAGA
CmACO1	CMHBY203047	Forward primer	GCCCACACAGATGCTGGT
		Reverse primer	AGGGGGCACGTCTATCCA
CmACO2	CMHBY214443	Forward primer	TGGACTGGGAAAGCACCTTC
		Reverse primer	CAAAAGTTGGGCCCTTGGAC
CmAC03	CMHBY208415	Forward primer	CTGTTGGCGGATTCGGGT
		Reverse primer	TGTGCCACTGGTCTCCCT
CmACO4	Newgene_4866	Forward primer	TGGACACCGTGGAGAAGC
		Reverse primer	GGCGCAAGAAGAAGGTGC
CmACO5	CMHBY232293	Forward primer	TGCTTGTGAGAACTGGGGT
		Reverse primer	ACCTCCAAGTCTTGCTCGTG
