# Supplementary material for: Transcriptomic and Metabolic Profiling Reveal the Mechanism of Ovule Development in Castanea mollissima
Source: Int J Mol Sci. 2024 Feb 6;25(4):1974. doi: 10.3390/ijms25041974 (PMC10888392; doi:10.3390/ijms25041974)
Supplement: Supplementary file 1 [file ijms-25-01974-s001.zip › Table S2 .xlsx]

## Sheet: Sheet1
Table.2 Sequencing data statistics
Samples	Clean reads	Clean bases	GC Content	%≥Q30
L071	21280231	6360868558	0.451	0.9276
L072	21920552	6556351826	0.443	0.9252
L073	20748713	6198702384	0.4555	0.9154
L151	21701430	6484029358	0.4448	0.9335
L152	21949496	6560138714	0.4456	0.9337
L153	20034112	5976963024	0.4422	0.9363
L011	23210342	6937147822	0.4464	0.929
L012	24446012	7306365544	0.444	0.9314
L013	25633047	7655443194	0.4443	0.9305
L021	22456092	6697530286	0.4449	0.9603
L022	22589831	6734827116	0.445	0.9609
L023	24710024	7363229608	0.4454	0.9601
L031	23545022	7010798692	0.445	0.9611
L032	21416518	6391179102	0.4458	0.9205
L033	24035597	7171619848	0.4454	0.9591
L041	21755041	6500713100	0.4441	0.958
L042	23386085	6972429584	0.4455	0.9608
L043	24337550	7262375718	0.445	0.9573
L051	23123250	6903459104	0.4448	0.9593
L052	23750868	7084464678	0.4446	0.9594
L053	25981546	7757876240	0.4444	0.9596
L061	24468669	7297177510	0.4458	0.9608
L062	24555781	7316072926	0.4457	0.9596
L063	22386270	6678873656	0.4463	0.9598
