# Supplementary material for: Transcriptomic and Metabolic Profiling Reveal the Mechanism of Ovule Development in Castanea mollissima
Source: Int J Mol Sci. 2024 Feb 6;25(4):1974. doi: 10.3390/ijms25041974 (PMC10888392; doi:10.3390/ijms25041974)
Supplement: Supplementary file 1 [file ijms-25-01974-s001.zip › Table S3 .xlsx]

## Sheet: Sheet1
Table 3 Statistics of gene function annotation results
Anno_Database	Annotated_Number	300<=length<1000	length>=1000	Proportion
COG_Annotation	12804	4365	8228	0.31
GO_Annotation	21517	9526	11050	0.53
KEGG_Annotation	12768	5597	6632	0.31
KOG_Annotation	20775	9012	10979	0.51
Pfam_Annotation	29721	12863	16062	0.73
Swiss-Prot_Annotation	27953	12102	14869	0.68
eggNOG_Annotation	36441	17165	17725	0.89
NR_Annotation	40812	19940	18918	0.9987
All_Annotated	40865	19970	18936
