# Supplementary material for: Transcriptomic and Metabolic Profiling Reveal the Mechanism of Ovule Development in Castanea mollissima
Source: Int J Mol Sci. 2024 Feb 6;25(4):1974. doi: 10.3390/ijms25041974 (PMC10888392; doi:10.3390/ijms25041974)
Supplement: Supplementary file 1 [file ijms-25-01974-s001.zip › Table S4 .xlsx]

## Sheet: Sheet1
Table 4 Statistics of the number of differentially expressed genes
Group	DEGs_total	DEGs_up	DEGs_down
18AO_ vs _ 18FO	8648	3877	4771
21AO_vs_21FO	2363	1295	1068
27AO_vs_27FO	5225	2646	2579
