# Supplementary material for: Transcriptomic and Metabolic Profiling Reveal the Mechanism of Ovule Development in Castanea mollissima
Source: Int J Mol Sci. 2024 Feb 6;25(4):1974. doi: 10.3390/ijms25041974 (PMC10888392; doi:10.3390/ijms25041974)
Supplement: Supplementary file 1 [file ijms-25-01974-s001.zip › Table S5 .xlsx]

## Sheet: Sheet1
Table 5 Statistics on the number of differential metabolites
group	DEMs_total	DEMs_up	DEMs_down
18AO_vs_18SF	266	183	83
21AO_vs_21FO	328	143	185
27AO_vs_27FO	417	184	233
